# Supplementary material for: In Vitro Modelling of Oral Microbial Invasion in the Human Colon
Source: Microbiol Spectr. 2023 Mar 27;11(2):e04344-22. doi: 10.1128/spectrum.04344-22 (PMC10100946; doi:10.1128/spectrum.04344-22)
Supplement: Supplemental file 1 — Table S1. Download spectrum.04344-22-s0001.xlsx, XLSX file, 0.02 MB [file spectrum.04344-22-s0001.xlsx]

## Sheet: Supp_Table_S1
Sample_ID	donor	time	type	type_time	donor_time	donor_type	full_name	HQ_clean_read_count	perc_mapped_read_count_10.4IGC2	perc_mapped_read_count_8.4oral	MSP_richness
MEF_001	S1	D0	stool	D0_stool	S1_D0	S1_stool	S1_D0_stool	31413837	78.487906459819	4.94768387329379	326
MEF_002	S2	D0	stool	D0_stool	S2_D0	S2_stool	S2_D0_stool	31802002	83.3965452866772	5.88393754595183	239
MEF_003	S1	D0_6h	luminal	D0_6h_luminal	S1_D0_6h	S1_luminal	S1_D0_6h_luminal	22533929	80.9048080341426	6.49226121614539	305
MEF_004	S1	D1	luminal	D1_luminal	S1_D1	S1_luminal	S1_D1_luminal	22693835	82.5374997218408	5.90322670338382	304
MEF_005	S1	D2	luminal	D2_luminal	S1_D2	S1_luminal	S1_D2_luminal	22623891	82.5159871924772	5.91531289134513	298
MEF_006	S1	D3	luminal	D3_luminal	S1_D3	S1_luminal	S1_D3_luminal	21878165	81.459487118778	5.20028602037045	232
MEF_007	S1	D4	luminal	D4_luminal	S1_D4	S1_luminal	S1_D4_luminal	22259240	80.604845448452	4.71234824618017	193
MEF_008	S1	D5	luminal	D5_luminal	S1_D5	S1_luminal	S1_D5_luminal	22444910	79.8407122149298	4.29187304791479	150
MEF_009	S1	D6	luminal	D6_luminal	S1_D6	S1_luminal	S1_D6_luminal	22666807	79.4818476197375	4.4566831895019	135
MEF_010	S1	D7	luminal	D7_luminal	S1_D7	S1_luminal	S1_D7_luminal	22237506	79.8665371917157	6.41601140125393	146
MEF_011	S1	D8	luminal	D8_luminal	S1_D8	S1_luminal	S1_D8_luminal	21250306	78.5353632084169	13.5428308655885	128
MEF_012	S1	D9	luminal	D9_luminal	S1_D9	S1_luminal	S1_D9_luminal	20015824	78.0312266934401	18.5873436936696	123
MEF_013	S1	D10	luminal	D10_luminal	S1_D10	S1_luminal	S1_D10_luminal	22624138	77.2616485985013	24.965185413915	126
MEF_014	S1	D11	luminal	D11_luminal	S1_D11	S1_luminal	S1_D11_luminal	23675311	76.7293194163321	23.242270260261	127
MEF_016	S1	D9	enriched_saliva	D9_enriched_saliva	S1_D9	S1_enriched_saliva	S1_D9_enriched_saliva	4956109	30.7382262980899	80.2513954007591	197
MEF_018	S1	D10	enriched_saliva	D10_enriched_saliva	S1_D10	S1_enriched_saliva	S1_D10_enriched_saliva	6078530	28.94727837158	79.4920082150759	196
MEF_019	S1	D10	saliva	D10_saliva	S1_D10	S1_saliva	S1_D10_saliva	15853151	23.4639157855747	79.8666278004147	253
MEF_020	S2	D0_6h	luminal	D0_6h_luminal	S2_D0_6h	S2_luminal	S2_D0_6h_luminal	22391570	84.2059042755823	6.38598952665777	225
MEF_021	S2	D1	luminal	D1_luminal	S2_D1	S2_luminal	S2_D1_luminal	23283024	82.7548260054192	5.39163491860538	231
MEF_022	S2	D2	luminal	D2_luminal	S2_D2	S2_luminal	S2_D2_luminal	22949317	85.5311031696499	4.91651625915349	170
MEF_023	S2	D3	luminal	D3_luminal	S2_D3	S2_luminal	S2_D3_luminal	23000656	85.5490947736447	4.97692423273813	150
MEF_024	S2	D4	luminal	D4_luminal	S2_D4	S2_luminal	S2_D4_luminal	23213454	85.0706318844236	5.06252701554605	156
MEF_025	S2	D5	luminal	D5_luminal	S2_D5	S2_luminal	S2_D5_luminal	21750406	84.7311815696682	4.88652969910215	122
MEF_026	S2	D6	luminal	D6_luminal	S2_D6	S2_luminal	S2_D6_luminal	22400595	84.7776186302194	4.72298105613073	126
MEF_027	S2	D7	luminal	D7_luminal	S2_D7	S2_luminal	S2_D7_luminal	23104747	84.1564030110349	4.38435405638901	122
MEF_028	S2	D8	luminal	D8_luminal	S2_D8	S2_luminal	S2_D8_luminal	22461601	84.2500274134511	4.1369357420248	116
MEF_029	S2	D9	luminal	D9_luminal	S2_D9	S2_luminal	S2_D9_luminal	23230863	84.0443120860383	4.08247521553422	107
MEF_030	S2	D10	luminal	D10_luminal	S2_D10	S2_luminal	S2_D10_luminal	22381077	84.1995003189525	3.93993944885591	108
MEF_031	S2	D11	luminal	D11_luminal	S2_D11	S2_luminal	S2_D11_luminal	22256064	84.1046377292948	3.84267669087394	109
MEF_033	S2	D9	enriched_saliva	D9_enriched_saliva	S2_D9	S2_enriched_saliva	S2_D9_enriched_saliva	2234950	44.4860511420837	79.4649734793233	163
MEF_035	S2	D10	enriched_saliva	D10_enriched_saliva	S2_D10	S2_enriched_saliva	S2_D10_enriched_saliva	3261380	44.3939681975115	81.0726602659452	192
MEF_036	S2	D10	saliva	D10_saliva	S2_D10	S2_saliva	S2_D10_saliva	26965048	28.6807203161663	79.9795664279487	268
MEF_037	S1	D2	mucosal	D2_mucosal	S1_D2	S1_mucosal	S1_D2_mucosal	21225966	80.0450165613193	4.92977195129443	322
MEF_038	S1	D4	mucosal	D4_mucosal	S1_D4	S1_mucosal	S1_D4_mucosal	20537201	77.0420954637392	4.23871204825149	285
MEF_039	S1	D10	mucosal	D10_mucosal	S1_D10	S1_mucosal	S1_D10_mucosal	20785255	72.3092596169737	10.5588890718703	208
MEF_040	S2	D2	mucosal	D2_mucosal	S2_D2	S2_mucosal	S2_D2_mucosal	20637221	82.0384246502957	4.14616081818426	225
MEF_041	S2	D4	mucosal	D4_mucosal	S2_D4	S2_mucosal	S2_D4_mucosal	21365139	83.5503340277824	3.94625224336688	199
MEF_042	S2	D10	mucosal	D10_mucosal	S2_D10	S2_mucosal	S2_D10_mucosal	20392128	83.3185138892812	4.00952371845746	182
MEF_043	S1	D6	mucosal	D6_mucosal	S1_D6	S1_mucosal	S1_D6_mucosal	23260820	70.4033133827612	4.10435771918449	247
MEF_045	S1	D8	mucosal	D8_mucosal	S1_D8	S1_mucosal	S1_D8_mucosal	27496068	71.5044602013641	4.13631264728461	227
MEF_044	S2	D6	mucosal	D6_mucosal	S2_D6	S2_mucosal	S2_D6_mucosal	28061293	81.5773920325054	3.84380541878768	199
MEF_046	S2	D8	mucosal	D8_mucosal	S2_D8	S2_mucosal	S2_D8_mucosal	21508292	84.9911094753596	3.49965843416999	166
