# Supplementary material for: In Vitro Modelling of Oral Microbial Invasion in the Human Colon
Source: Microbiol Spectr. 2023 Mar 27;11(2):e04344-22. doi: 10.1128/spectrum.04344-22 (PMC10100946; doi:10.1128/spectrum.04344-22)
Supplement: Supplemental file 2 — Table S2. Download spectrum.04344-22-s0002.xlsx, XLSX file, 0.1 MB [file spectrum.04344-22-s0002.xlsx]

## Sheet: ecological_niche
MSP species	stool S1 donor	saliva S1 donor	stool S2 donor	saliva S2 donor	Sum Stool	Sum Oral	ecological_niche	species
msp_0003	1	0	0	0	1	0	gut	Bacteroides cellulosilyticus
msp_0005	1	0	1	0	2	0	gut	Escherichia coli
msp_0007	1	0	1	0	2	0	gut	Bacteroides ovatus
msp_0009	1	0	1	0	2	0	gut	Enterocloster bolteae
msp_0010	1	0	1	0	2	0	gut	Bacteroides fragilis
msp_0011	1	0	1	0	2	0	gut	Bacteroides thetaiotaomicron
msp_0012	1	0	1	0	2	0	gut	Parabacteroides distasonis
msp_0013	1	0	1	0	2	0	gut	Ruminococcus bicirculans
msp_0014	1	0	0	0	1	0	gut	Eisenbergiella tayi
msp_0015	1	0	0	0	1	0	gut	Agathobacter faecis
msp_0017	1	0	1	0	2	0	gut	Roseburia intestinalis
msp_0018	0	0	1	0	1	0	gut	Eisenbergiella massiliensis
msp_0019	0	0	0	0	0	0	ND	Bacteroides faecis
msp_0020	0	0	0	0	0	0	ND	Enterocloster clostridioformis
msp_0021	0	0	0	0	0	0	ND	Bacteroides xylanisolvens
msp_0023	1	0	0	0	1	0	gut	Bacteroides caccae
msp_0024	1	0	1	0	2	0	gut	Hungatella effluvii
msp_0025	1	0	1	0	2	0	gut	Akkermansia muciniphila
msp_0027	1	0	0	0	1	0	gut	Parabacteroides merdae
msp_0029	1	0	1	0	2	0	gut	[Eubacterium] eligens
msp_0031	1	0	0	0	1	0	gut	Bacteroides stercoris
msp_0032	1	0	1	0	2	0	gut	Alistipes onderdonkii
msp_0035	1	0	1	0	2	0	gut	Bacteroides dorei
msp_0039	1	0	0	0	1	0	gut	Lachnospiraceae bacterium hRUG904 / Clostridiales bacterium RUG495 / [Clostridium] sp. CAG:127
msp_0042	1	0	1	0	2	0	gut	Coprococcus eutactus 2
msp_0044	1	0	0	0	1	0	gut	Hungatella hathewayi
msp_0045	1	0	1	0	2	0	gut	[Ruminococcus] bromii 2
msp_0046	1	0	1	0	2	0	gut	Bacteroides uniformis
msp_0047	1	0	0	0	1	0	gut	[Eubacterium] sp. CAG:115
msp_0048	1	0	1	0	2	0	gut	[Eubacterium] sp. CAG:38
msp_0050	1	0	1	0	2	0	gut	Anaerobutyricum hallii
msp_0055	1	0	1	0	2	0	gut	Firmicutes bacterium CAG:65 / [Clostridium] sp. 2789STDY5608883
msp_0056	1	0	1	0	2	0	gut	unclassified Enterocloster
msp_0057	1	0	0	0	1	0	gut	[Roseburia] sp. CAG:45 & sp. 2789STDY5608886
msp_0059	1	0	1	0	2	0	gut	Barnesiella intestinihominis
msp_0060	1	0	0	0	1	0	gut	Lachnospiraceae bacterium CIM:MAG 844 / Firmicutes bacterium CAG:95
msp_0061	1	0	0	0	1	0	gut	Bacteroides congonensis
msp_0062	1	0	1	0	2	0	gut	Odoribacter splanchnicus
msp_0065	0	0	1	0	1	0	gut	[Ruminococcus] sp. CAG:17 / Blautia sp. 2789STDY5608880
msp_0066	0	0	0	0	0	0	ND	[Clostridium] sp. AT4
msp_0068	1	0	1	0	2	0	gut	Agathobacter rectale
msp_0069	1	0	1	0	2	0	gut	Bacteroides vulgatus
msp_0071	1	0	1	0	2	0	gut	Roseburia hominis
msp_0072	1	0	1	0	2	0	gut	Roseburia inulinivorans
msp_0073	1	0	1	0	2	0	gut	Victivallales bacterium CCUG 44730
msp_0074	1	0	1	0	2	0	gut	[Roseburia] sp. CAG:100 / Lachnospiraceae bacterium CIM:MAG 54
msp_0075	1	0	1	0	2	0	gut	Lachnospiraceae sp. 3
msp_0076	1	0	1	0	2	0	gut	Blautia wexlerae
msp_0079	1	0	1	0	2	0	gut	[Clostridium] sp. CAG:7
msp_0086	1	0	0	0	1	0	gut	[Clostridium] symbiosum
msp_0087	1	0	0	0	1	0	gut	Lachnospira pectinoschiza
msp_0089	1	0	0	0	1	0	gut	Alistipes finegoldii
msp_0090	0	0	1	0	1	0	gut	Alistipes putredinis
msp_0092	0	0	1	0	1	0	gut	Sutterella wadsworthensis
msp_0093	1	0	1	0	2	0	gut	[Clostridium] sp. CAG:62
msp_0099	1	0	0	0	1	0	gut	Lentisphaeria bacterium UBA1829
msp_0103	1	0	0	0	1	0	gut	[Clostridium] innocuum
msp_0105	1	0	0	0	1	0	gut	[Ruminococcus] sp. CAG:177
msp_0106	1	0	0	0	1	0	gut	[Clostridiales] bacterium UBA7273 / Firmicutes bacterium CAG:240
msp_0107	1	0	1	0	2	0	gut	Anaerostipes hadrus
msp_0109	0	0	0	0	0	0	ND	[Clostridium] scindens 2
msp_0110	1	0	1	0	2	0	gut	Bilophila wadsworthia
msp_0112	0	0	1	0	1	0	gut	Blautia hydrogenotrophica
msp_0113	0	0	0	0	0	0	ND	Blautia producta 2
msp_0118	0	0	0	0	0	0	ND	unclassified Bacteroides
msp_0120	1	0	0	0	1	0	gut	unclassified Victivallis
msp_0121	1	0	0	0	1	0	gut	[Oscillibacter] sp. CAG:241_62_21
msp_0124	1	0	1	0	2	0	gut	[Candidatus Cibiobacter] qucibialis
msp_0125	1	0	1	0	2	0	gut	Firmicutes bacterium CAG:24 / [Clostridium] sp. 2789STDY5834869 & 2789STDY5834922
msp_0126	1	0	1	0	2	0	gut	[Ruminococcus] torques
msp_0127	1	0	0	0	1	0	gut	Ruminococcus sp. CAG:353 & sp. 2789STDY5834938
msp_0128	1	0	0	0	1	0	gut	Butyricimonas virosa
msp_0129	1	0	1	0	2	0	gut	[Clostridium] sp. CAG:58
msp_0130	1	0	0	0	1	0	gut	Candidatus Gastranaerophilales bacterium x14
msp_0131	1	0	1	0	2	0	gut	Phascolarctobacterium faecium
msp_0132	0	0	1	0	1	0	gut	Coprobacillus cateniformis
msp_0139	1	0	0	0	1	0	gut	Coprobacter fastidiosus
msp_0141	1	0	1	0	2	0	gut	Blautia massiliensis
msp_0142	1	0	1	0	2	0	gut	[Blautia] sp. CAG:52 & SG-772 & sp. 2789STDY5834917
msp_0144	1	0	0	0	1	0	gut	[Clostridium] sp. CAG:138
msp_0145	1	0	0	0	1	0	gut	Parasutterella excrementihominis
msp_0146c	0	1	0	1	0	2	oral	Streptococcus sanguinis
msp_0148c	0	1	0	1	0	2	oral	Veillonella infantium
msp_0151	1	0	0	0	1	0	gut	Butyricimonas faecihominis
msp_0152	1	0	0	0	1	0	gut	Mediterraneibacter faecis
msp_0153	1	0	0	0	1	0	gut	Erysipelatoclostridium ramosum
msp_0154	1	0	1	0	2	0	gut	Fusicatenibacter saccharivorans
msp_0158	1	0	0	0	1	0	gut	[Eubacterium] sp. CAG:252
msp_0163	1	0	0	0	1	0	gut	Firmicutes bacterium CAG:227
msp_0164	0	0	1	0	1	0	gut	[Ruminococcus] sp. 2789STDY5608794 & sp. 2789STDY5834890 / Firmicutes bacterium CAG:56
msp_0165	1	0	1	0	2	0	gut	unclassified Fusicatenibacter
msp_0166	1	0	0	0	1	0	gut	Bifidobacterium longum
msp_0169	1	0	0	0	1	0	gut	[Roseburia] sp. CAG:197
msp_0170	1	0	0	0	1	0	gut	Azospirillum sp. CAG:239
msp_0172	1	0	1	0	2	0	gut	Ruthenibacterium lactatiformans
msp_0173	1	0	0	0	1	0	gut	[Christensenellaceae] bacterium Phil1 & [Clostridium] sp. CAG:226
msp_0175	1	0	0	0	1	0	gut	Lachnospiraceae bacterium TF01-11 / [Clostridium] sp. CAG:122
msp_0177	1	0	1	0	2	0	gut	unclassified Enterocloster
msp_0178	0	0	1	0	1	0	gut	Ruminococcus sp. A254.MGS-254 & CAG:254
msp_0180	0	0	0	0	0	0	ND	Blautia coccoides == Blautia producta
msp_0181	1	0	0	0	1	0	gut	unclassified Marvinbryantia
msp_0185	0	0	1	0	1	0	gut	unclassified Eisenbergiella
msp_0188	0	0	1	0	1	0	gut	Erysipelatoclostridium sp1
msp_0189	1	0	1	0	2	0	gut	Blautia sp. CAG:237
msp_0194	1	0	1	0	2	0	gut	[Clostridium] sp. 42_12 & CAG:75
msp_0196	0	0	1	0	1	0	gut	Alistipes shahii
msp_0198	1	0	0	0	1	0	gut	Coprobacter secundus == Gabonia massiliensis
msp_0202	0	0	0	0	0	0	ND	[Acinetobacter] sp. N54.MGS-139 / Proteobacteria bacterium CAG:139
msp_0205	1	0	1	0	2	0	gut	Firmicutes bacterium CAG:124
msp_0208	1	0	1	0	2	0	gut	[Ruminococcus] sp. Marseille-P328 & Blautia sp. 2789STDY5608844 & sp. 2789STDY5608844
msp_0212	0	1	1	1	1	2	ND	Dialister invisus
msp_0213	1	0	1	0	2	0	gut	Flavonifractor plautii
msp_0216	0	0	1	0	1	0	gut	Odoribacter laneus
msp_0220	1	0	0	0	1	0	gut	Azospirillum sp. 51_20
msp_0222	0	0	1	0	1	0	gut	[Clostridium] sp. CAG:354
msp_0224	0	0	1	0	1	0	gut	Prevotella copri 2
msp_0225	1	0	1	0	2	0	gut	Alistipes obesi
msp_0227	1	0	1	0	2	0	gut	[Eubacterium] sp. 36_13 & CAG:86 & RUG185
msp_0230	1	0	1	0	2	0	gut	Alistipes inops == Tidjanibacter massiliensis
msp_0232	0	0	1	0	1	0	gut	Dorea sp. CAG:317
msp_0236	1	0	1	0	2	0	gut	[Eubacterium] ventriosum
msp_0237	1	0	0	0	1	0	gut	[Roseburia] sp. CAG:182
msp_0242	0	0	0	0	0	0	ND	Anaerotignum lactatifermentans
msp_0243	0	0	1	0	1	0	gut	[Clostridium] sp. CAG:253
msp_0244	0	0	1	0	1	0	gut	[Ruminococcus] sp. CAG:60 / Blautia sp. 2789STDY5608836
msp_0247	1	0	0	0	1	0	gut	[Clostridium] sp. 44_14 & CAG:277
msp_0249	1	0	1	0	2	0	gut	unclassified Acutalibacteraceae 3
msp_0250	1	0	1	0	2	0	gut	[Ruminococcus] lactaris
msp_0252	1	0	0	0	1	0	gut	unclassified Ruminiclostridium
msp_0258	1	0	0	0	1	0	gut	Anaerotignum faecicola
msp_0259	1	0	1	0	2	0	gut	Coprococcus comes
msp_0262	1	0	0	0	1	0	gut	Ruminococcus callidus
msp_0270	1	0	1	0	2	0	gut	Firmicutes bacterium CAG:137
msp_0271	0	0	1	0	1	0	gut	[Eubacterium] sp. CAG:180
msp_0273	1	0	0	0	1	0	gut	[Clostridium] sp. CAG:510
msp_0274	0	0	0	0	0	0	ND	Sellimonas intestinalis == Drancourtella massiliensis
msp_0277	1	0	1	0	2	0	gut	[Eubacterium] sp. CAG:251 / [Clostridium] sp. A254.MGS-251
msp_0279	0	0	0	0	0	0	ND	Cloacibacillus porcorum
msp_0291	1	0	1	0	2	0	gut	unclassified Acutalibacteraceae 3 UBA1417
msp_0295	1	0	0	0	1	0	gut	Desulfovibrio fairfieldensis
msp_0296	1	0	1	0	2	0	gut	unclassified Lachnospiraceae C 14-2
msp_0297	0	0	0	0	0	0	ND	Anaerotruncus sp. AT3
msp_0298	1	0	0	0	1	0	gut	unclassified Christensenellales CAG-74
msp_0299	0	0	0	0	0	0	ND	[Eubacterium] ramulus
msp_0301	1	0	1	0	2	0	gut	Faecalibacterium prausnitzii
msp_0303	1	0	1	0	2	0	gut	unclassified Oscillospirales 4 UBA5446
msp_0306	1	0	0	0	1	0	gut	Firmicutes bacterium CAG:176
msp_0307	1	0	1	0	2	0	gut	Dorea longicatena
msp_0312	0	0	1	0	1	0	gut	Firmicutes bacterium CAG:110
msp_0313	0	1	0	1	0	2	oral	Veillonella parvula
msp_0314	1	0	1	0	2	0	gut	unclassified Christensenellales CAG-74
msp_0315	1	0	1	0	2	0	gut	Firmicutes bacterium CAG:145
msp_0317	0	0	1	0	1	0	gut	unclassified Oscillospirales 4 UBA5446
msp_0318	1	0	1	0	2	0	gut	Alistipes indistinctus
msp_0321	1	0	0	0	1	0	gut	[Clostridium] sp. CAG:411
msp_0331	1	0	1	0	2	0	gut	Dysosmobacter welbionis
msp_0332	1	0	0	0	1	0	gut	unclassified Acetatifactor
msp_0337	1	0	1	0	2	0	gut	[Eubacterium] sp. 38_16 & CAG:146
msp_0340	1	0	1	0	2	0	gut	[Clostridium] leptum
msp_0346	0	0	1	0	1	0	gut	Lachnoclostridium sp. SNUG30386 / [Clostridium] sp. CAG:43
msp_0353	1	0	1	0	2	0	gut	Clostridiales bacterium CIM:MAG 424
msp_0354	1	0	0	0	1	0	gut	unclassified Christensenellales CAG-74
msp_0356	1	0	1	0	2	0	gut	unclassified Oscillospirales 5 CAG-110
msp_0360	1	0	1	0	2	0	gut	Enterocloster asparagiformis == lavalensis
msp_0361	1	0	0	0	1	0	gut	Firmicutes bacterium CAG:170
msp_0364	1	0	1	0	2	0	gut	Intestinimonas butyriciproducens
msp_0367	1	0	0	0	1	0	gut	Ruminococcus champanellensis
msp_0374	1	0	1	0	2	0	gut	Gemmiger formicilis
msp_0378	1	0	0	0	1	0	gut	[Eubacterium] sp. CAG:156
msp_0379	0	0	0	0	0	0	ND	Merdimonas faecis
msp_0380	0	1	1	1	1	2	ND	Streptococcus salivarius
msp_0381	0	0	0	0	0	0	ND	Alistipes senegalensis
msp_0385	1	0	1	0	2	0	gut	[Ruminococcaceae] bacterium D16 / Clostridiales bacterium Choco116
msp_0388	1	0	1	0	2	0	gut	Faecalibacterium prausnitzii 3 [F. longum]
msp_0389	1	0	1	0	2	0	gut	Faecalibacterium prausnitzii 4
msp_0391	0	0	0	0	0	0	ND	Oscillibacter sp. CAG:155
msp_0392	1	0	0	0	1	0	gut	Firmicutes bacterium CAG:238
msp_0396	1	0	1	0	2	0	gut	Adlercreutzia equolifaciens = Asaccharobacter celatus
msp_0397	1	0	0	0	1	0	gut	unclassified Acetatifactor
msp_0398	1	0	0	0	1	0	gut	Clostridia bacterium CIM:MAG 635
msp_0403	0	0	0	0	0	0	ND	Enterococcus faecium
msp_0404	1	0	1	0	2	0	gut	unclassified Oscillospirales 5 CAG-170
msp_0407	0	0	1	0	1	0	gut	unclassified Gemmiger
msp_0408	0	0	0	0	0	0	ND	Limosilactobacillus mucosae
msp_0422	0	0	1	0	1	0	gut	Romboutsia timonensis
msp_0423	1	0	0	0	1	0	gut	unclassified Dysosmobacter - Oscillibacter
msp_0424	1	0	1	0	2	0	gut	unclassified Christensenellales CAG-74
msp_0431	1	0	0	0	1	0	gut	[Eubacterium] sp. CAG:274
msp_0435	0	0	1	0	1	0	gut	unclassified Dysosmobacter - Oscillibacter
msp_0436	1	0	1	0	2	0	gut	Blautia obeum
msp_0437c	0	1	0	1	0	2	oral	Actinomyces oris
msp_0440	1	0	0	0	1	0	gut	unclassified Lachnospiraceae C EuR
msp_0442	1	0	1	0	2	0	gut	unclassified Flavonifractor
msp_0446c	0	1	0	1	0	2	oral	Oribacterium sinus
msp_0447	1	0	0	0	1	0	gut	Firmicutes bacterium CAG:272
msp_0448	1	0	1	0	2	0	gut	unclassified Lachnospirales
msp_0449	1	0	0	0	1	0	gut	unclassified Clostridiales 1e
msp_0451	1	0	0	0	1	0	gut	unclassified Ruminococcus
msp_0452	1	0	0	0	1	0	gut	unclassified Oscillospirales 4
msp_0454	1	0	1	0	2	0	gut	unclassified Clostridium
msp_0455	1	0	0	0	1	0	gut	Candidatus Gastranaerophilales sp1
msp_0456	1	0	1	0	2	0	gut	unclassified Gemmiger
msp_0457	0	0	1	0	1	0	gut	Faecalibacterium prausnitzii 9
msp_0462	0	0	1	0	1	0	gut	unclassified Negativibacillus
msp_0464	1	0	0	0	1	0	gut	[Eubacterium] ramulus 2
msp_0465	1	0	0	0	1	0	gut	unclassified Opitutales CAG-312
msp_0467	0	0	1	0	1	0	gut	Firmicutes bacterium CAG:94
msp_0468	1	0	1	0	2	0	gut	Firmicutes bacterium CAG:41 / [Clostridium] sp. 2789STDY5834935 & sp. 2789STDY5608853
msp_0471	1	0	1	0	2	0	gut	unclassified Oscillospirales 6 UBA9475
msp_0473c	0	0	1	0	1	0	gut	[Clostridium] sp. 2789STDY5834874 & sp. 2789STDY5608885
msp_0477	1	0	1	0	2	0	gut	Firmicutes bacterium CAG:83
msp_0478	1	0	1	0	2	0	gut	Lawsonibacter phoceensis
msp_0480	1	0	0	0	1	0	gut	unclassified Lachnospiraceae G
msp_0484	1	0	1	0	2	0	gut	unclassified Faecalibacterium
msp_0489	1	0	0	0	1	0	gut	unclassified Blautia A
msp_0490	1	0	0	0	1	0	gut	unclassified Angelakisella
msp_0492	0	0	0	0	0	0	ND	unclassified Lawsonibacter
msp_0493	0	0	0	0	0	0	ND	[Eubacterium] sp. CAG:603 & sp. 2789STDY5608818
msp_0497	0	0	0	0	0	0	ND	Enterococcus faecalis
msp_0498	1	0	0	0	1	0	gut	[Ruminococcus] sp. CAG:488
msp_0505	0	0	0	0	0	0	ND	unclassified Dysosmobacter - Oscillibacter
msp_0506	1	0	1	0	2	0	gut	Dorea formicigenerans
msp_0509	1	0	0	0	1	0	gut	Evtepia gabavorus
msp_0521	1	0	0	0	1	0	gut	[Ruminococcaceae] bacterium CIM:MAG 1403
msp_0522	0	0	1	0	1	0	gut	Anaerotruncus colihominis
msp_0526	1	0	0	0	1	0	gut	[Clostridiales] bacterium CIM:MAG 925
msp_0529	1	0	1	0	2	0	gut	[Eubacterium] sp. CAG:581
msp_0530	0	0	1	0	1	0	gut	Dorea longicatena 2
msp_0534	0	0	1	0	1	0	gut	Firmicutes bacterium CAG:176_63_11
msp_0541	1	0	0	0	1	0	gut	unclassified Oscillospirales 4 UBA5446
msp_0542	1	0	0	0	1	0	gut	[Clostridiaceae] bacterium CIM:MAG 755 / [Clostridium] sp. CAG:230
msp_0545	1	0	1	0	2	0	gut	[Pseudoflavonifractor] sp. An184
msp_0551	0	0	1	0	1	0	gut	[Eubacterium] sp. CAG:192
msp_0552	1	0	1	0	2	0	gut	unclassified Oscillospiraceae
msp_0554	0	0	1	0	1	0	gut	Anaerostipes hadrus 2
msp_0555	1	0	1	0	2	0	gut	[Subdoligranulum] sp. CAG:314 & CIM:MAG 76
msp_0558	0	0	1	0	1	0	gut	unclassified Blautia A
msp_0562	1	0	1	0	2	0	gut	Enorma massiliensis
msp_0563	1	0	1	0	2	0	gut	unclassified Murimonas
msp_0565	1	0	1	0	2	0	gut	unclassified Ruthenibacterium
msp_0567	1	0	0	0	1	0	gut	Firmicutes bacterium CAG:475
msp_0570	0	0	0	1	0	1	oral	Bifidobacterium dentium
msp_0571	1	0	0	0	1	0	gut	unclassified Acutalibacteraceae 3 CAG-581
msp_0572	1	0	1	0	2	0	gut	[Lachnospira] sp. 2789STDY5834967 / Clostridiales bacterium KLE1615 & 41_12_two_minus
msp_0573	1	0	0	0	1	0	gut	Eggerthella lenta
msp_0576	1	0	0	0	1	0	gut	unclassified Lachnospiraceae C EuR
msp_0578	1	0	0	0	1	0	gut	[Clostridium] sp. CAG:269
msp_0581	0	0	1	0	1	0	gut	Firmicutes bacterium CAG:212 / [Clostridium] sp. 2789STDY5834871
msp_0584	1	0	1	0	2	0	gut	Eggerthella sp. CAG:298
msp_0585	1	0	0	0	1	0	gut	Methanobrevibacter smithii
msp_0588	0	0	0	0	0	0	ND	unclassified Acutalibacteraceae 3 UBA1417
msp_0591	1	0	1	0	2	0	gut	unclassified Enterocloster
msp_0595	0	0	1	0	1	0	gut	Cryptobacterium sp. CAG:338
msp_0596	1	0	1	0	2	0	gut	[Clostridiales] bacterium UBA4696
msp_0601c	0	0	0	0	0	0	ND	Anaerofustis stercorihominis
msp_0602c	0	1	0	1	0	2	oral	Streptococcus infantis 2
msp_0604	1	0	1	0	2	0	gut	Dorea sp. CAG:105
msp_0610	0	1	0	1	0	2	oral	Fusobacterium nucleatum subsp. animalis
msp_0613	0	0	1	0	1	0	gut	unclassified Christensenellales UBA7102
msp_0615	1	0	1	0	2	0	gut	unclassified Oscillospiraceae CAG-129
msp_0616	0	1	0	1	0	2	oral	Prevotella buccae
msp_0619	1	0	0	0	1	0	gut	unclassified Massilioclostridium
msp_0621	0	0	1	0	1	0	gut	Intestinibacter bartlettii
msp_0622	1	0	1	0	2	0	gut	unclassified Christensenellales CAG-74
msp_0623	1	0	0	0	1	0	gut	Erysipelatoclostridium sp2
msp_0624	1	0	0	0	1	0	gut	unclassified Oscillospirales 2
msp_0626	1	0	0	0	1	0	gut	Citrobacter portucalensis
msp_0629	1	0	1	0	2	0	gut	unclassified Monoglobaceae
msp_0639	0	0	1	0	1	0	gut	Faecalibacterium prausnitzii 6 [F. butyricigenerans]
msp_0640	1	0	0	0	1	0	gut	unclassified Dysosmobacter - Oscillibacter
msp_0646	0	0	1	0	1	0	gut	[Bacteroides] sp. 43_108
msp_0647	0	0	0	0	0	0	ND	Clostridia bacterium UC5.1-2E3
msp_0650	1	0	0	0	1	0	gut	unclassified Agathobaculum
msp_0652	1	0	0	0	1	0	gut	unclassified Oscillospirales 1 CAG-272
msp_0654	1	0	1	0	2	0	gut	Firmicutes bacterium CAG:103
msp_0655	1	0	1	0	2	0	gut	[Ruminococcus] sp. 2789STDY5608817 / [Eubacterium] sp. 2789STDY5834872
msp_0657	0	0	1	0	1	0	gut	Clostridiales bacterium CIM:MAG 272
msp_0663	0	0	1	0	1	0	gut	unclassified Oscillospirales 1 CAG-382
msp_0665	1	0	0	0	1	0	gut	[Clostridiales] Family XIII bacterium CIM:MAG 1057
msp_0674	1	0	0	0	1	0	gut	[Eubacterium] sp. 2789STDY5834909
msp_0676	1	0	0	0	1	0	gut	unclassified Oscillospirales 1 CAG-272
msp_0677c	0	1	0	1	0	2	oral	Slackia exigua
msp_0679	1	0	0	0	1	0	gut	unclassified Oscillospirales 1 CAG-272
msp_0680c	1	0	0	0	1	0	gut	Muribaculaceae sp. 8
msp_0682	0	0	1	0	1	0	gut	uncultured [Clostridiales] bacterium RUG798
msp_0685	1	0	0	0	1	0	gut	unclassified Clostridiales 2e
msp_0693	0	0	1	0	1	0	gut	unclassified Enterocloster
msp_0697	1	0	0	0	1	0	gut	Clostridium sp. CAG:221
msp_0699	1	0	1	0	2	0	gut	unclassified Oscillospirales 1 CAG-272
msp_0707	1	0	0	0	1	0	gut	unclassified Anaerovoracaceae CAG-145
msp_0709	1	0	0	0	1	0	gut	Firmicutes bacterium CAG:341
msp_0712	0	0	0	0	0	0	ND	Ligilactobacillus salivarius
msp_0713	1	0	1	0	2	0	gut	Enterocloster citroniae
msp_0715c	0	0	0	1	0	1	oral	Aggregatibacter segnis
msp_0719	0	0	1	0	1	0	gut	[Selenomonadales] bacterium CIM:MAG 469
msp_0722	1	0	1	0	2	0	gut	Blautia obeum 2
msp_0725	1	0	0	0	1	0	gut	[Clostridiales] bacterium CIM:MAG 491
msp_0728	1	0	0	0	1	0	gut	unclassified Clostridiales 1e
msp_0729	1	0	0	0	1	0	gut	[Ruminococcaceae] bacterium CIM:MAG 1170_1
msp_0735	0	0	1	0	1	0	gut	Monoglobus pectinilyticus
msp_0737	0	0	1	0	1	0	gut	unclassified Emergencia
msp_0742	0	1	0	1	0	2	oral	Streptococcus parasanguinis
msp_0748	1	0	0	0	1	0	gut	Firmicutes bacterium CAG:460
msp_0758	0	0	0	0	0	0	ND	unclassified Frisingicoccus
msp_0760	1	0	0	0	1	0	gut	Clostridium sp. 29_15 & CAG:265
msp_0761	1	0	0	0	1	0	gut	unclassified Oscillospirales 5 CAG-110
msp_0763	1	0	1	0	2	0	gut	[Oscillibacter] sp. ER4 / Firmicutes bacterium CAG:129_59_24
msp_0766	0	0	0	0	0	0	ND	unclassified Dysosmobacter - Oscillibacter
msp_0767	0	0	1	0	1	0	gut	unclassified Tyzzerella
msp_0769	1	0	1	0	2	0	gut	Agathobaculum butyriciproducens
msp_0772	1	0	1	0	2	0	gut	[Lachnoclostridium] pacaense
msp_0773	0	0	0	0	0	0	ND	unclassified Anaerovoracaceae CAG-145
msp_0776	1	0	0	0	1	0	gut	unclassified Anaerovoracaceae
msp_0777	1	0	1	0	2	0	gut	[Clostridiales] bacterium RUG303 & RUG439 & RUG453 / Firmicutes bacterium CAG:129
msp_0780	1	0	1	0	2	0	gut	unclassified Hungatella
msp_0781	1	0	1	0	2	0	gut	unclassified Christensenellales CAG-74
msp_0789	1	0	0	0	1	0	gut	Prevotella sp. CAG:1185
msp_0791	0	0	0	0	0	0	ND	unclassified Dysosmobacter - Oscillibacter
msp_0794	0	0	1	0	1	0	gut	Slackia isoflavoniconvertens
msp_0814	1	0	0	0	1	0	gut	[Lachnoclostridium] sp. An138
msp_0815	1	0	0	0	1	0	gut	unclassified Alistipes 2
msp_0816c	0	0	0	0	0	0	ND	unclassified Eisenbergiella
msp_0818	1	0	0	0	1	0	gut	[Clostridium] sp. CAG:302
msp_0820	1	0	1	0	2	0	gut	unclassified Hungatella
msp_0821	1	0	0	0	1	0	gut	Firmicutes bacterium CAG:313
msp_0824	0	0	0	0	0	0	ND	[Clostridium] sp. CAG:967
msp_0833	0	0	1	0	1	0	gut	Streptococcus thermophilus
msp_0836	0	0	1	0	1	0	gut	unclassified Muribaculaceae CAG-873
msp_0841	1	0	0	0	1	0	gut	unclassified Oscillospiraceae CAG-129
msp_0844c	0	1	0	1	0	2	oral	Campylobacter concisus 2
msp_0847	1	0	0	0	1	0	gut	Flavobacteriales bacterium UBA1820
msp_0851	0	0	1	0	1	0	gut	unclassified Anaerovoracaceae
msp_0853c	0	1	0	1	0	2	oral	Granulicatella adiacens
msp_0854	1	0	0	0	1	0	gut	[Clostridium] sp. CAG:349
msp_0855	0	0	0	0	0	0	ND	unclassified Oscillospiraceae
msp_0858	1	0	0	0	1	0	gut	[Clostridium] sp. CAG:433
msp_0860	0	0	0	0	0	0	ND	unclassified Intestinibacter
msp_0861	1	0	1	0	2	0	gut	unclassified Dysosmobacter - Oscillibacter
msp_0864	0	1	0	1	0	2	oral	Homo sapiens
msp_0873	1	0	0	0	1	0	gut	Olsenella sp. Marseille-P2300
msp_0877	1	0	0	0	1	0	gut	Massiliomicrobiota timonensis
msp_0879	1	0	1	0	2	0	gut	unclassified Faecalibacterium
msp_0881	0	1	0	1	0	2	oral	Haemophilus parainfluenzae
msp_0883	0	0	1	0	1	0	gut	[Clostridium] spiroforme
msp_0884	0	0	0	1	0	1	oral	Veillonella atypica
msp_0893	1	0	1	0	2	0	gut	Faecalibacterium prausnitzii 2 [F. moorei]
msp_0898	1	0	1	0	2	0	gut	butyrate-producing bacterium SS3/4-[Clostridium] sp. CAG:81
msp_0903	1	0	0	0	1	0	gut	Oscillibacter sp. 57_20
msp_0904	1	0	0	0	1	0	gut	[Ruminococcaceae] bacterium UBA5891
msp_0906	0	0	1	0	1	0	gut	[Clostridium] sp. 2789STDY5834924
msp_0908	1	0	1	0	2	0	gut	unclassified Christensenellales QAND01
msp_0911	1	0	0	0	1	0	gut	unclassified Oscillospirales 1 CAG-272
msp_0916	0	0	1	0	1	0	gut	Bifidobacterium animalis
msp_0930	1	0	1	0	2	0	gut	unclassified Lachnospiraceae K UBA7182
msp_0932	0	0	1	0	1	0	gut	unclassified Oscillospiraceae CAG-129
msp_0944	0	0	1	0	1	0	gut	unclassified Clostridiales 1b
msp_0947	1	0	0	0	1	0	gut	[Clostridium] sp. 26_22
msp_0949	1	0	0	0	1	0	gut	unclassified Merdibacter
msp_0951	1	0	0	0	1	0	gut	unclassified Alistipes 2
msp_0959	1	0	0	0	1	0	gut	unclassified Acutalibacteraceae 3 UBA737
msp_0960	1	0	0	0	1	0	gut	unclassified Clostridiales 1b
msp_0963c	1	0	0	0	1	0	gut	Campylobacter hominis
msp_0964	1	0	0	0	1	0	gut	[Clostridium] sp. CAG:571
msp_0969	1	0	0	0	1	0	gut	Olsenella provencensis
msp_0974c	0	1	0	1	0	2	oral	Gemella sanguinis
msp_0977	1	0	1	0	2	0	gut	[Flavonifractor] sp. 2789STDY5834895 & sp. 2789STDY5834937 / [Clostridium] sp. 2789STDY5608878
msp_0986	1	0	1	0	2	0	gut	[Coprococcus] catus
msp_0993	1	0	0	0	1	0	gut	unclassified Clostridiales 2f
msp_1006	0	0	0	0	0	0	ND	Limosilactobacillus fermentum
msp_1008	0	0	1	0	1	0	gut	unclassified Bacilli ML615J-28 CAG-313
msp_1011	1	0	0	0	1	0	gut	[Clostridium] sp. CAG:557
msp_1012	1	0	1	0	2	0	gut	[Intestinimonas] massiliensis
msp_1021	1	0	0	0	1	0	gut	Clostridia bacterium CIM:MAG 232
msp_1022	1	0	0	0	1	0	gut	unclassified Monoglobaceae
msp_1027	1	0	0	0	1	0	gut	unclassified Bacilli RF39 CAG-1000 CAG-628
msp_1032	0	0	0	0	0	0	ND	unclassified Evtepia
msp_1034	0	0	0	1	0	1	oral	Anaeroglobus geminatus
msp_1043	1	0	0	0	1	0	gut	[Mycoplasma] sp. CAG:611
msp_1046	0	0	0	0	0	0	ND	Clostridium tertium
msp_1051	1	0	0	0	1	0	gut	unclassified Gordonibacter
msp_1054	1	0	0	0	1	0	gut	[Clostridium] sp. CAG:780
msp_1055	0	0	0	0	0	0	ND	unclassified Roseburia
msp_1057c	0	1	0	1	0	2	oral	Peptoniphilus lacrimalis
msp_1060c	1	0	1	0	2	0	gut	unclassified Flavonifractor
msp_1065	1	0	0	0	1	0	gut	Veillonellaceae bacterium UBA1822
msp_1074	0	0	1	0	1	0	gut	unclassified Clostridiales 1f
msp_1078	0	0	1	0	1	0	gut	unclassified Intestinimonas
msp_1085	0	0	1	0	1	0	gut	unclassified Dysosmobacter - Oscillibacter
msp_1089	0	0	1	0	1	0	gut	Lacticaseibacillus casei == paracasei
msp_1090	0	0	1	0	1	0	gut	unclassified Christensenellaceae
msp_1091	0	0	0	0	0	0	ND	unclassified Evtepia
msp_1099c	0	0	0	0	0	0	ND	Bifidobacterium thermacidophilum
msp_1122	1	0	0	0	1	0	gut	Firmicutes bacterium CAG:582
msp_1127	0	1	0	0	0	1	oral	Streptococcus anginosus
msp_1131	1	0	0	0	1	0	gut	unclassified Eggerthella
msp_1132	0	0	1	0	1	0	gut	unclassified Monoglobales 2
msp_1139	0	0	0	0	0	0	ND	[Clostridium] sp. CAG:389
msp_1143	1	0	0	0	1	0	gut	unclassified Dysosmobacter - Oscillibacter
msp_1156	0	1	0	1	0	2	oral	Solobacterium moorei
msp_1157	1	0	0	0	1	0	gut	unclassified Bacilli RF39 CAG-611 CAG-451
msp_1158	1	0	0	0	1	0	gut	Porphyromonas somerae
msp_1172	0	0	0	0	0	0	ND	unclassified Christensenellales CAG-74
msp_1173c	0	0	1	0	1	0	gut	unclassified Oscillospiraceae
msp_1177	1	0	0	0	1	0	gut	unclassified Acutalibacteraceae 3
msp_1188	0	0	1	0	1	0	gut	Ruminococcaceae bacterium CIM:MAG 577
msp_1191c	0	0	0	1	0	1	oral	Atopobium parvulum
msp_1193	0	1	0	1	0	2	oral	[Dialister] pneumosintes
msp_1194	0	0	0	0	0	0	ND	unclassified Hungatella
msp_1196	0	0	0	0	0	0	ND	Lactobacillus crispatus
msp_1198	1	0	0	0	1	0	gut	[Clostridium] sp. CAG:575
msp_1200	1	0	0	0	1	0	gut	unclassified Clostridiales 1i
msp_1217	0	0	1	0	1	0	gut	Eggerthella sp. CAG:1427
msp_1219	0	1	0	1	0	2	oral	Veillonella rogosae
msp_1222	0	0	0	0	0	0	ND	Limosilactobacillus vaginalis
msp_1230	1	0	0	0	1	0	gut	unclassified Bacilli RF39 CAG-611 CAG-710
msp_1234	0	1	0	1	0	2	oral	Parvimonas micra
msp_1236	1	0	1	0	2	0	gut	unclassified Hungatella
msp_1237	0	0	0	0	0	0	ND	Limosilactobacillus reuteri
msp_1238	1	0	1	0	2	0	gut	unclassified Dysosmobacter - Oscillibacter
msp_1244	1	0	0	0	1	0	gut	Collinsella aerofaciens
msp_1251	1	0	0	0	1	0	gut	unclassified Dysosmobacter - Oscillibacter
msp_1256	1	0	0	0	1	0	gut	unclassified Ruminiclostridium 2
msp_1265	0	0	0	0	0	0	ND	Lactobacillus johnsonii
msp_1269	1	0	0	0	1	0	gut	unclassified Clostridiales 2h
msp_1279	0	0	1	0	1	0	gut	unclassified Acutalibacteraceae 3
msp_1282	0	0	0	0	0	0	ND	unclassified Dysosmobacter - Oscillibacter
msp_1288	1	0	0	0	1	0	gut	unclassified Clostridiales 2f
msp_1291	1	0	1	0	2	0	gut	[Clostridiales] bacterium CIM:MAG 451
msp_1299	0	0	0	0	0	0	ND	Massilicoli timonensis
msp_1300c	0	0	0	0	0	0	ND	Christensenella minuta
msp_1302	1	0	0	0	1	0	gut	unclassified Oscillospirales 5 CAG-170
msp_1312	1	0	0	0	1	0	gut	unclassified Dysosmobacter - Oscillibacter
msp_1315	1	0	1	0	2	0	gut	[Clostridiales] bacterium CIM:MAG 1396
msp_1323	0	0	1	0	1	0	gut	unclassified Lawsonibacter
msp_1324	1	0	0	0	1	0	gut	unclassified Clostridiales 2a
msp_1325	0	0	0	1	0	1	oral	[Megasphaera] micronuciformis
msp_1327	0	1	0	1	0	2	oral	Peptostreptococcus stomatis
msp_1329	0	1	0	1	0	2	oral	Veillonella tobetsuensis
msp_1339	0	0	1	0	1	0	gut	Gordonibacter urolithinfaciens
msp_1341	1	0	0	0	1	0	gut	Streptococcus infantarius
msp_1342	0	0	1	0	1	0	gut	unclassified Oscillospirales 5 CAG-110
msp_1343	1	0	0	0	1	0	gut	unclassified Clostridiales 2c
msp_1349	1	0	1	0	2	0	gut	unclassified Negativibacillus
msp_1356	1	0	1	0	2	0	gut	Anaeromassilibacillus sp. An250
msp_1357	0	0	0	0	0	0	ND	unclassified Oscillospirales 4 UBA5446
msp_1358	1	0	0	0	1	0	gut	unclassified Butyricicoccus
msp_1359	1	0	0	0	1	0	gut	unclassified Clostridiales 2a
msp_1360	0	0	0	0	0	0	ND	unclassified Coprobacter
msp_1362	1	0	0	0	1	0	gut	Holdemania massiliensis
msp_1379	1	0	0	0	1	0	gut	unclassified Oscillospirales 1 CAG-272
msp_1381	1	0	1	0	2	0	gut	Agathobaculum sp. Marseille-P4005
msp_1388	0	0	0	0	0	0	ND	unclassified Coprococcus B
msp_1397c	0	0	0	0	0	0	ND	Catabacter hongkongensis
msp_1399	1	0	0	0	1	0	gut	unclassified Lawsonibacter
msp_1402	0	0	1	0	1	0	gut	unclassified Anaerotignaceae
msp_1403	0	0	0	0	0	0	ND	Blautia sp. 2789STDY5834862
msp_1404	0	0	1	0	1	0	gut	Prevotella bivia
msp_1413	1	0	0	0	1	0	gut	unclassified Clostridiales 2a
msp_1418c	0	1	0	1	0	2	oral	Streptococcus mitis
msp_1422	1	0	0	0	1	0	gut	unclassified Acutalibacteraceae 3
msp_1428	0	0	1	0	1	0	gut	unclassified Lachnospiraceae K GCA-900066575
msp_1439	1	0	0	0	1	0	gut	unclassified Clostridiales 1e
msp_1444	1	0	0	0	1	0	gut	Ruminococcaceae bacterium D5
msp_1451	1	0	0	0	1	0	gut	unclassified Clostridia
msp_1453	0	0	1	0	1	0	gut	Streptococcus vestibularis
msp_1456c	0	1	0	0	0	1	oral	Porphyromonas endodontalis
msp_1459	1	0	0	0	1	0	gut	unclassified Anaerovoracaceae CAG-145
msp_1461	1	0	1	0	2	0	gut	unclassified Acutalibacteraceae 3
msp_1462	1	0	0	0	1	0	gut	unclassified Oscillospirales 2
msp_1481	0	0	1	0	1	0	gut	unclassified Clostridiales 1h
msp_1485	0	0	1	0	1	0	gut	unclassified Christensenellales CAG-74
msp_1486	0	0	1	0	1	0	gut	unclassified Clostridiales 2i
msp_1492	0	0	1	0	1	0	gut	unclassified Lachnospiraceae K UBA7160
msp_1494c	1	0	0	0	1	0	gut	unclassified Clostridiales 1h
msp_1500	1	0	0	0	1	0	gut	unclassified Clostridiales 1a
msp_1515	0	0	1	0	1	0	gut	unclassified Enterocloster
msp_1525	0	0	0	0	0	0	ND	[Clostridium] hylemonae
msp_1533	0	0	0	0	0	0	ND	unclassified Lachnospiraceae K GCA-900066575
msp_1538	0	0	1	0	1	0	gut	[Clostridiales] bacterium CIM:MAG 912
msp_1541	1	0	1	0	2	0	gut	unclassified Lachnospiraceae H
msp_1543	0	1	0	1	0	2	oral	Streptococcus oralis
msp_1545	0	0	1	0	1	0	gut	unclassified Oscillospirales 3
msp_1556	0	0	0	0	0	0	ND	Holdemania filiformis
msp_1558	0	0	0	0	0	0	ND	unclassified Anaerovoracaceae
msp_1562	0	0	0	0	0	0	ND	unclassified Lachnoclostridium 2
msp_1564	0	0	1	0	1	0	gut	unclassified Christensenellales CAG-74
msp_1577	1	0	0	0	1	0	gut	unclassified Oscillospirales 4 UBA5446
msp_1581	0	0	1	0	1	0	gut	unclassified Lawsonibacter
msp_1584	0	0	1	0	1	0	gut	Pseudoflavonifractor capillosus
msp_1588	0	0	0	0	0	0	ND	unclassified Dysosmobacter - Oscillibacter
msp_1590c	1	0	1	0	2	0	gut	Holdemania sp. Marseille-P2844
msp_1592	1	0	0	0	1	0	gut	unclassified Clostridiales 1b
msp_1599	0	1	0	1	0	2	oral	Streptococcus koreensis
msp_1603c	0	1	0	1	0	2	oral	Atopobium parvulum 2
msp_1611	1	0	0	0	1	0	gut	unclassified Ruminococcaceae
msp_1621	1	0	0	0	1	0	gut	unclassified Monoglobales 1
msp_1622	1	0	0	0	1	0	gut	[Clostridium] sp. 2789STDY5608793
msp_1631	1	0	0	0	1	0	gut	Oxalobacter formigenes 2
msp_1641	1	0	1	0	2	0	gut	unclassified Lachnospiraceae K UBA7182
msp_1643c	0	0	0	0	0	0	ND	[Ruminococcus] sp. JC304
msp_1649	0	0	1	0	1	0	gut	[Clostridiales] bacterium UBA1390
msp_1652	0	0	1	0	1	0	gut	unclassified Intestinimonas
msp_1653	0	0	0	0	0	0	ND	unclassified
msp_1654	0	0	1	0	1	0	gut	unclassified Christensenellales CAG-74
msp_1662	1	0	0	0	1	0	gut	unclassified Lachnospiraceae B EuG
msp_1665	0	0	1	0	1	0	gut	unclassified Oscillospiraceae CAG-129
msp_1672	1	0	0	0	1	0	gut	unclassified Acutalibacteraceae 3
msp_1673	0	0	1	0	1	0	gut	unclassified Lachnoclostridium 2
msp_1674	0	0	1	0	1	0	gut	unclassified Oscillospirales 3
msp_1684	1	0	0	0	1	0	gut	[Faecalicatena] contorta
msp_1689	0	0	1	0	1	0	gut	unclassified Anaerovoracaceae
msp_1702	0	1	0	1	0	2	oral	Streptococcus australis
msp_1714	1	0	0	0	1	0	gut	Cloacibacillus evryensis
msp_1724	0	0	1	0	1	0	gut	Phocea massiliensis
msp_1729	0	0	0	0	0	0	ND	unclassified Lawsonibacter
msp_1735	1	0	0	0	1	0	gut	unclassified Clostridiales 1a
msp_1748	0	0	0	1	0	1	oral	Streptococcus gordonii
msp_1776c	0	0	1	0	1	0	gut	Anaerofilum sp. An201
msp_1782	0	1	0	1	0	2	oral	Prevotella melaninogenica
msp_1783	0	1	0	1	0	2	oral	Fusobacterium periodonticum
msp_1784	0	0	0	1	0	1	oral	Prevotella jejuni
msp_1785	0	1	0	1	0	2	oral	Haemophilus quentini
msp_1786	0	0	0	1	0	1	oral	unclassified Leptotrichia
msp_1787	0	1	0	1	0	2	oral	Prevotella salivae
msp_1788	0	0	0	1	0	1	oral	Lachnoanaerobaculum orale
msp_1789	0	1	0	1	0	2	oral	Alloprevotella tannerae
msp_1790	0	1	0	1	0	2	oral	Fusobacterium nucleatum subsp. polymorphum
msp_1793	0	0	0	1	0	1	oral	Prevotella denticola
msp_1794	0	0	0	0	0	0	ND	Haemophilus paraphrohaemolyticus
msp_1801	0	1	0	1	0	2	oral	Haemophilus parahaemolyticus
msp_1802	0	1	0	1	0	2	oral	Haemophilus sputorum
msp_1805	0	0	0	0	0	0	ND	Lactobacillus gasseri
msp_1808	0	0	0	1	0	1	oral	Prevotella veroralis
msp_1854	0	0	1	0	1	0	gut	unclassified Acutalibacteraceae 3
msp_1864	0	0	0	0	0	0	ND	unclassified Lachnospiraceae
msp_1877	0	0	1	0	1	0	gut	unclassified Oscillospirales 4 UBA1777
msp_1878	1	0	0	0	1	0	gut	unclassified Barnesiellaceae
msp_1948	0	0	0	0	0	0	ND	[Faecalicatena] orotica
msp_2007	1	0	0	0	1	0	gut	unclassified Acutalibacteraceae 3
msp_2036	1	0	0	0	1	0	gut	unclassified Alphaproteobacteria RF32 UBA3637
msp_2130	1	0	0	0	1	0	gut	unclassified Clostridiales 2b
msp_2207	1	0	0	0	1	0	gut	unclassified Oscillospirales
msp_2212	0	0	0	0	0	0	ND	unclassified Bacteroidales
msp_2213	0	1	0	1	0	2	oral	Lautropia mirabilis
msp_2214	0	1	0	1	0	2	oral	Rothia dentocariosa
msp_2216	0	1	0	1	0	2	oral	Neisseria flavescens
msp_2217	0	1	0	1	0	2	oral	Olsenella sp. oral taxon 807
msp_2218	0	1	0	1	0	2	oral	Prevotella pallens
msp_2220	0	1	0	1	0	2	oral	Porphyromonas somerae 2
msp_2222	0	0	0	1	0	1	oral	Corynebacterium matruchotii
msp_2223	0	0	0	1	0	1	oral	Prevotella histicola
msp_2224	0	1	0	1	0	2	oral	Selenomonas sputigena
msp_2225	0	1	0	1	0	2	oral	Neisseria sicca
msp_2226	0	1	0	1	0	2	oral	Prevotella conceptionensis
msp_2227	0	1	0	1	0	2	oral	[Actinomyces] sp. ICM47
msp_2228	0	1	0	1	0	2	oral	Prevotella nanceiensis
msp_2230	0	1	0	1	0	2	oral	Tannerella sp. oral taxon BU063
msp_2231	0	1	0	1	0	2	oral	Lautropia dentalis
msp_2232	0	1	0	1	0	2	oral	Prevotella shahii
msp_2233	0	0	0	0	0	0	ND	Actinomyces sp. oral taxon 448
msp_2235	0	1	0	1	0	2	oral	Rothia aeria
msp_2236	0	1	0	1	0	2	oral	Capnocytophaga leadbetteri
msp_2237	0	0	0	0	0	0	ND	Actinomyces massiliensis
msp_2239	0	1	0	1	0	2	oral	Corynebacterium durum
msp_2240	0	1	0	1	0	2	oral	Rothia mucilaginosa
msp_2242	0	1	0	1	0	2	oral	unclassified Prevotellamassilia
msp_2243	0	0	0	1	0	1	oral	Aggregatibacter aphrophilus
msp_2244	0	1	0	0	0	1	oral	Capnocytophaga granulosa
msp_2245	0	1	0	1	0	2	oral	unclassified Pauljensenia
msp_2246	0	1	0	1	0	2	oral	unclassified Prevotellamassilia
msp_2247	0	1	0	1	0	2	oral	Cardiobacterium hominis
msp_2249	0	1	0	1	0	2	oral	Actinomyces graevenitzii
msp_2252	0	1	0	1	0	2	oral	Neisseria elongata subsp. glycolytica
msp_2255	0	0	0	1	0	1	oral	Lachnospiraceae bacterium oral taxon 096
msp_2256	0	1	0	1	0	2	oral	Prevotella loescheii
msp_2257	0	1	0	0	0	1	oral	unclassified Tessaracoccus
msp_2260	0	1	0	0	0	1	oral	Tessaracoccus propionicum
msp_2261	0	1	0	1	0	2	oral	Capnocytophaga gingivalis
msp_2263	0	1	0	1	0	2	oral	unclassified Saccharimonadaceae
msp_2264	0	1	0	0	0	1	oral	unclassified Capnocytophaga
msp_2265	0	0	0	1	0	1	oral	[Actinomyces] bouchesdurhonensis
msp_2266	0	1	0	1	0	2	oral	unclassified Alloprevotella
msp_2267	0	1	0	1	0	2	oral	unclassified Treponema
msp_2268	0	1	0	1	0	2	oral	Selenomonas sp. Marseille-P3560 & sp. oral taxon 149
msp_2269	0	1	0	1	0	2	oral	Mogibacterium diversum
msp_2270	0	1	0	1	0	2	oral	Atopobium rimae
msp_2271	0	0	0	1	0	1	oral	Selenomonas noxia
msp_2273	0	0	0	0	0	0	ND	Actinobaculum sp. oral taxon 183
msp_2274	0	0	0	1	0	1	oral	Prevotella sp. oral taxon 306
msp_2276	0	1	0	1	0	2	oral	Capnocytophaga ochracea
msp_2277	0	1	0	1	0	2	oral	Eubacterium sulci
msp_2281	0	0	0	1	0	1	oral	Actinomyces sp. Marseille-P3109
msp_2282	0	1	0	0	0	1	oral	Actinomyces sp. oral taxon 897
msp_2283	0	1	0	0	0	1	oral	Prevotellaceae bacterium Marseille-P2826
msp_2286	0	1	0	1	0	2	oral	Leptotrichia sp. oral taxon 215
msp_2287	0	1	0	1	0	2	oral	unclassified Treponema
msp_2288	0	1	0	0	0	1	oral	Capnocytophaga sp. oral taxon 332
msp_2289	0	1	0	1	0	2	oral	Neisseria sp. oral taxon 014
msp_2290	0	1	0	0	0	1	oral	unclassified Neisseriaceae
msp_2292	0	1	0	1	0	2	oral	Porphyromonas sp. oral taxon 278
msp_2293	0	0	0	1	0	1	oral	Bacteroidetes oral taxon 274
msp_2294	0	0	0	1	0	1	oral	Stomatobaculum longum
msp_2296	0	1	0	0	0	1	oral	Porphyromonas catoniae
msp_2297	0	1	0	1	0	2	oral	Prevotella nigrescens
msp_2301	0	0	0	1	0	1	oral	Olsenella uli
msp_2302	0	1	0	1	0	2	oral	Streptococcus cristatus
msp_2303	0	1	0	1	0	2	oral	Lachnoanaerobaculum umeaense
msp_2304	0	1	0	1	0	2	oral	unclassified Aggregatibacter
msp_2305	0	1	0	1	0	2	oral	Streptococcus rubneri
msp_2306	0	0	0	1	0	1	oral	unclassified Porphyromonas
msp_2307	0	1	0	1	0	2	oral	Leptotrichia hofstadii
msp_2312	0	1	0	1	0	2	oral	unclassified Solobacterium
msp_2313	0	1	0	1	0	2	oral	unclassified Lachnospiraceae H
msp_2315	0	1	0	1	0	2	oral	Prevotella oris
msp_2317	0	1	0	0	0	1	oral	Neisseria bacilliformis
msp_2320	0	0	0	1	0	1	oral	Cardiobacterium valvarum
msp_2321	0	1	0	0	0	1	oral	Kingella denitrificans
msp_2322	0	1	0	1	0	2	oral	unclassified Saccharimonadaceae
msp_2324	0	1	0	1	0	2	oral	Prevotella saccharolytica
msp_2327	0	1	0	0	0	1	oral	Neisseria cinerea
msp_2329	0	1	0	0	0	1	oral	Lachnoanaerobaculum saburreum
msp_2331	0	0	0	1	0	1	oral	Lachnospiraceae bacterium oral taxon 500
msp_2332	0	1	0	1	0	2	oral	unclassified Lachnospiraceae H
msp_2333	0	1	0	1	0	2	oral	unclassified Prevotella
msp_2335	0	0	0	1	0	1	oral	Leptotrichia buccalis
msp_2338	0	1	0	0	0	1	oral	unclassified Capnocytophaga
msp_2339	0	1	0	1	0	2	oral	Tannerella forsythia
msp_2341	0	1	0	1	0	2	oral	Gemella morbillorum
msp_2342	0	1	0	1	0	2	oral	unclassified Treponema
msp_2343	0	1	0	1	0	2	oral	Shuttleworthia satelles
msp_2346	0	0	0	1	0	1	oral	unclassified Treponema
msp_2347	0	0	0	1	0	1	oral	Leptotrichia sp. oral taxon 212
msp_2348	0	1	0	1	0	2	oral	Aggregatibacter sp. oral taxon 458
msp_2349	0	0	0	1	0	1	oral	[Eubacterium] yurii
msp_2350	0	0	0	1	0	1	oral	[Actinomyces] sp. oral taxon 181
msp_2351	0	0	0	1	0	1	oral	unclassified Rikenellaceae 3
msp_2352	0	1	0	1	0	2	oral	unclassified Lachnospiraceae D
msp_2353	0	1	0	1	0	2	oral	unclassified Rikenellaceae 3
msp_2354	0	1	0	0	0	1	oral	Capnocytophaga haemolytica
msp_2355	0	1	0	1	0	2	oral	Prevotella pleuritidis
msp_2356	0	1	0	0	0	1	oral	Fretibacterium fastidiosum
msp_2357	0	1	1	1	1	2	ND	unclassified Saccharimonadaceae
msp_2358	0	1	0	1	0	2	oral	unclassified Leptotrichia
msp_2359	0	1	0	1	0	2	oral	unclassified Capnocytophaga
msp_2360	0	0	0	1	0	1	oral	unclassified Selenomonas
msp_2361	0	1	0	0	0	1	oral	Treponema lecithinolyticum
msp_2362	0	0	0	1	0	1	oral	unclassified Selenomonadaceae
msp_2363	0	1	0	1	0	2	oral	Oribacterium sp. oral taxon 078
msp_2367	0	1	0	0	0	1	oral	unclassified Porphyromonas
msp_2368	0	1	0	1	0	2	oral	unclassified Parvimonas
msp_2370	0	1	0	1	0	2	oral	unclassified Peptostreptococcus
msp_2371	0	1	0	0	0	1	oral	[Prevotella] sp. oral taxon 473
msp_2372	0	1	0	1	0	2	oral	Prevotella oulorum
msp_2373	0	0	0	1	0	1	oral	Campylobacter gracilis
msp_2375	0	1	0	1	0	2	oral	Abiotrophia defectiva
msp_2376	0	1	0	1	0	2	oral	unclassified Lachnospiraceae H
msp_2377	0	0	0	1	0	1	oral	Prevotella sp. HJM029
msp_2378	0	1	0	1	0	2	oral	Oribacterium parvum
msp_2379	0	1	0	1	0	2	oral	Scardovia wiggsiae
msp_2384	0	1	0	1	0	2	oral	unclassified Chryseobacterium
msp_2385	0	1	0	0	0	1	oral	unclassified Selenomonadaceae
msp_2386	0	0	0	1	0	1	oral	unclassified Absconditabacterales
msp_2387	0	1	0	1	0	2	oral	Catonella morbi
msp_2389	0	1	0	1	0	2	oral	unclassified Saccharimonadaceae
msp_2391	0	1	0	1	0	2	oral	Eubacterium infirmum
msp_2392	0	0	0	1	0	1	oral	Treponema maltophilum
msp_2394	0	1	0	1	0	2	oral	Treponema denticola
msp_2395	0	0	0	1	0	1	oral	unclassified Fretibacterium
msp_2396	0	0	0	1	0	1	oral	unclassified Oribacterium
msp_2397	0	1	0	1	0	2	oral	Prevotella maculosa
msp_2398	0	1	0	0	0	1	oral	candidate division SR1 bacterium MGEHA
msp_2400	0	1	0	1	0	2	oral	Eikenella corrodens
msp_2401	0	0	0	1	0	1	oral	Prevotella oralis
msp_2406	0	0	0	1	0	1	oral	Phocaeicola abscessus
msp_2407	0	1	0	1	0	2	oral	Oribacterium asaccharolyticum
msp_2409	0	1	0	1	0	2	oral	unclassified Paludibacteraceae
msp_2410	0	0	0	1	0	1	oral	unclassified Mitsuokella
msp_2412	0	1	0	0	0	1	oral	unclassified Chryseobacterium
msp_2415	0	1	0	1	0	2	oral	Leptotrichia goodfellowii
msp_2416	0	1	0	1	0	2	oral	unclassified Saccharimonadaceae
msp_2418	0	1	0	1	0	2	oral	unclassified Campylobacter
msp_2420	0	1	0	1	0	2	oral	unclassified Leptotrichia
msp_2421	0	1	0	1	0	2	oral	Johnsonella ignava
msp_2422	0	1	0	0	0	1	oral	Capnocytophaga sp. oral taxon 863
msp_2423	0	1	0	0	0	1	oral	unclassified Peptoanaerobacter
msp_2427	0	0	0	1	0	1	oral	Streptococcus constellatus subsp. pharyngis
msp_2430	0	1	0	0	0	1	oral	unclassified Porphyromonas
msp_2434	0	1	0	1	0	2	oral	unclassified Clostridiales 2
msp_2438	0	1	0	1	0	2	oral	unclassified Prevotella
msp_2439	0	1	0	1	0	2	oral	unclassified Prevotella
msp_2440	0	1	0	1	0	2	oral	Prevotella micans
msp_2443	0	0	0	1	0	1	oral	unclassified Prevotellamassilia
msp_2448	0	1	0	1	0	2	oral	[Actinomyces] marseillensis
msp_2449	0	1	0	0	0	1	oral	unclassified Lachnospiraceae H
msp_2451	0	1	0	1	0	2	oral	Eubacterium brachy
msp_2456	0	0	0	1	0	1	oral	unclassified Selenomonas 2
msp_2457	0	1	0	0	0	1	oral	unclassified Kingella
msp_2462	0	1	0	1	0	2	oral	Tannerella sp. oral taxon 808
msp_2464	0	1	0	0	0	1	oral	Capnocytophaga sp. oral taxon 338
msp_2465	0	1	0	0	0	1	oral	unclassified Selenomonas
msp_2474	0	1	0	1	0	2	oral	unclassified Catonella
msp_2476	0	1	0	1	0	2	oral	Prevotella marshii
msp_2477	0	0	0	1	0	1	oral	Mogibacterium timidum
msp_2478	0	0	0	1	0	1	oral	unclassified Fretibacterium
msp_2484	0	1	0	1	0	2	oral	unclassified Leptotrichia
msp_2486	0	1	0	0	0	1	oral	Candidatus Gracilibacteria bacterium GN02-872
msp_2490	0	1	0	1	0	2	oral	unclassified Absconditabacterales
msp_2492	0	0	0	1	0	1	oral	unclassified Mobiluncus
msp_2494	0	0	0	1	0	1	oral	unclassified Haemophilus
msp_2495	0	1	0	1	0	2	oral	unclassified Saccharimonadaceae
msp_2499	0	1	0	1	0	2	oral	Fusobacterium nucleatum subsp. vincentii
msp_2505	0	0	0	1	0	1	oral	unclassified Clostridiales 2g
msp_2507	0	0	0	1	0	1	oral	unclassified Leptotrichia
msp_2509	0	1	0	1	0	2	oral	unclassified Fusobacterium
msp_2510	0	0	0	1	0	1	oral	unclassified Solobacterium
msp_2511	0	1	0	1	0	2	oral	Streptococcus infantis 4
msp_2514	0	1	0	0	0	1	oral	Candidatus Gracilibacteria bacterium GN02-873
msp_2515	0	0	0	0	0	0	ND	unclassified Catonella
msp_2518	0	1	0	1	0	2	oral	unclassified Solobacterium
msp_2530	0	1	0	0	0	1	oral	unclassified Chryseobacterium
msp_2531	0	1	0	1	0	2	oral	unclassified Selenomonas 2
msp_2532	0	1	0	1	0	2	oral	unclassified Oribacterium
msp_2534	0	1	0	1	0	2	oral	unclassified Rikenellaceae 2 RC9
msp_2535	0	0	0	1	0	1	oral	unclassified Saccharimonadaceae
msp_2536	0	1	0	0	0	1	oral	unclassified Porphyromonas
msp_2541	0	0	0	1	0	1	oral	Leptotrichia sp. oral taxon 498
msp_2544	0	1	0	1	0	2	oral	unclassified Saccharimonadaceae
msp_2545	0	1	0	1	0	2	oral	SR1 bacterium human oral taxon HOT-345
msp_2547	0	1	0	1	0	2	oral	unclassified Anaerovoracaceae
msp_2548	0	1	0	1	0	2	oral	Leptotrichia trevisanii
msp_2554	0	1	0	0	0	1	oral	unclassified Clostridiales 2
msp_2556	0	1	0	0	0	1	oral	Streptococcus intermedius
msp_2563	0	1	0	0	0	1	oral	Streptococcus gordonii 2
msp_2567	0	0	0	1	0	1	oral	[Bulleidia] extructa
msp_2570	0	0	0	1	0	1	oral	unclassified Catonella
msp_2571	0	1	0	1	0	2	oral	unclassified Clostridiales 2
msp_2581	0	1	0	1	0	2	oral	unclassified Bacilli RF39 CAG-611 RUG343
msp_2584	0	0	0	1	0	1	oral	unclassified Bacilli RF39 CAG-611
msp_2586	0	1	0	0	0	1	oral	Leptotrichia massiliensis
msp_2587	0	0	0	1	0	1	oral	Treponema socranskii subsp. socranskii
msp_2589	0	1	0	1	0	2	oral	unclassified Streptococcus
msp_2592	0	1	0	1	0	2	oral	unclassified Oribacterium
msp_2593	0	1	0	0	0	1	oral	Campylobacter rectus
msp_2594	0	1	0	0	0	1	oral	unclassified Saccharimonadaceae
msp_2595	0	1	0	1	0	2	oral	[Actinomyces] meyeri
msp_2596	0	1	0	0	0	1	oral	Prevotella sp. F0091
msp_2597	0	1	0	0	0	1	oral	unclassified Treponema
msp_2599	0	0	0	1	0	1	oral	unclassified Parvimonas
msp_2601	0	0	0	1	0	1	oral	unclassified Rikenellaceae 3
msp_2603	0	0	0	1	0	1	oral	Eubacterium minutum
msp_2605	0	1	0	0	0	1	oral	unclassified Bacilli RF39 CAG-611
msp_2607	0	1	0	0	0	1	oral	unclassified Treponema
msp_2611	0	1	0	1	0	2	oral	unclassified Clostridiales 2g
msp_2614	0	0	0	1	0	1	oral	unclassified Treponema
msp_2619	0	1	0	1	0	2	oral	unclassified Saccharimonadaceae
msp_2620	0	1	0	0	0	1	oral	Treponema socranskii subsp. paredis
msp_2621	0	1	0	0	0	1	oral	unclassified Atopobium
msp_2622	0	1	0	0	0	1	oral	unclassified Mogibacterium
msp_2623	0	0	0	1	0	1	oral	unclassified Saccharimonadaceae
msp_2625	0	1	0	1	0	2	oral	unclassified Oribacterium
msp_2626	0	0	0	1	0	1	oral	unclassified Cardiobacterium
msp_2628	0	1	0	1	0	2	oral	unclassified Mogibacterium
msp_2639	0	0	0	1	0	1	oral	unclassified Chryseobacterium
msp_2640	0	1	0	1	0	2	oral	unclassified Bacilli RF39 CAG-611
msp_2643	0	1	0	1	0	2	oral	unclassified Saccharimonadaceae
msp_2646	0	1	0	0	0	1	oral	[Mycoplasma] salivarium
msp_2647	0	1	0	0	0	1	oral	unclassified Clostridiales 2
msp_2649	0	1	0	1	0	2	oral	Parvimonas sp. oral taxon 110
msp_2658	0	1	0	0	0	1	oral	unclassified Saccharimonadaceae
msp_2660	0	1	0	0	0	1	oral	unclassified Saccharimonadaceae
msp_2668	0	1	0	0	0	1	oral	[Mycoplasma] orale
msp_2671	0	1	0	0	0	1	oral	unclassified Saccharimonadaceae
msp_2681	0	1	0	0	0	1	oral	Porphyromonas uenonis
msp_2682	0	0	0	1	0	1	oral	unclassified Prevotellamassilia
msp_2697	0	0	0	1	0	1	oral	unclassified
msp_2699	0	1	0	1	0	2	oral	unclassified Anaerovoracaceae
msp_2700	0	1	0	0	0	1	oral	unclassified
msp_2702	0	0	0	1	0	1	oral	Treponema sp. OMZ 838
msp_2706	0	1	0	0	0	1	oral	unclassified
msp_2719	0	1	0	1	0	2	oral	unclassified Gemella
msp_2726	0	0	0	1	0	1	oral	Prevotella dentalis == [Hallella] seregens
msp_2736	0	1	0	1	0	2	oral	unclassified Prevotella
msp_2753	0	0	0	1	0	1	oral	unclassified
msp_2768	0	0	0	1	0	1	oral	unclassified
msp_2777	0	1	0	0	0	1	oral	unclassified
msp_2788	0	0	0	1	0	1	oral	unclassified
msp_2813	0	1	0	1	0	2	oral	Prevotella aurantiaca
msp_2824	0	0	0	1	0	1	oral	Alloprevotella rava
msp_2829	0	1	0	1	0	2	oral	Atopobium sp. BS2
msp_2837	0	1	0	1	0	2	oral	Campylobacter showae
msp_2843	0	1	0	0	0	1	oral	unclassified Saccharimonadaceae
msp_2875	0	1	0	1	0	2	oral	unclassified Pauljensenia
msp_2882	0	1	0	1	0	2	oral	[Staphylococcus] pasteuri 2
msp_2886	0	1	0	1	0	2	oral	Streptococcus infantis 3
msp_2887	0	1	0	1	0	2	oral	Streptococcus mitis 2
msp_2888	0	1	0	1	0	2	oral	Streptococcus pseudopneumoniae
msp_2890	0	1	0	1	0	2	oral	Treponema medium
msp_2891	0	0	0	0	0	0	ND	Variovorax paradoxus
msp_2892	0	1	0	1	0	2	oral	unclassified Pauljensenia
msp_2893	0	1	0	0	0	1	oral	Streptococcus sp. F0442
msp_2894	0	1	0	1	0	2	oral	[Actinomyces] sp. S6-Spd3
msp_2895	0	0	0	0	0	0	ND	Veillonella sp. DNF00869 & oral taxon 780
msp_2899	0	0	0	1	0	1	oral	unclassified
msp_2904	0	1	0	1	0	2	oral	unclassified Streptococcus
msp_2906	0	0	0	1	0	1	oral	Neisseria meningitidis
msp_2907	0	1	0	0	0	1	oral	unclassified Streptococcus
msp_2909	0	1	0	1	0	2	oral	Capnocytophaga sputigena
msp_2911	0	1	0	1	0	2	oral	unclassified Pauljensenia
msp_2912	0	1	0	1	0	2	oral	[Actinomyces] odontolyticus 2
msp_2914	0	1	0	1	0	2	oral	unclassified Pauljensenia
msp_2915	0	1	0	0	0	1	oral	unclassified Gemella
msp_2916	0	1	0	1	0	2	oral	Gemella haemolysans
msp_2922	0	1	0	1	0	2	oral	unclassified Solobacterium
msp_2925	0	0	0	1	0	1	oral	Fusobacterium hwasookii
msp_2926	0	1	0	1	0	2	oral	unclassified Gemella
msp_2927	0	1	0	1	0	2	oral	Rothia sp. HMSC069C03 & sp. HMSC061E04
msp_2929	0	1	0	0	0	1	oral	[Sanguibacter] keddieii 2
msp_2931	0	0	0	0	0	0	ND	Eubacterium callanderi == [Butyribacterium] methylotrophicum
msp_2932	0	1	0	1	0	2	oral	unclassified Granulicatella
msp_2933	0	1	0	1	0	2	oral	unclassified Eubacterium 2
msp_2934	0	1	0	1	0	2	oral	Lachnoanaerobaculum sp. ICM7
msp_2935	0	1	0	1	0	2	oral	unclassified Stomatobaculum
msp_2936	0	0	0	0	0	0	ND	Pseudomonas aeruginosa
msp_2937	0	1	0	1	0	2	oral	unclassified Granulicatella
msp_2938	0	1	0	1	0	2	oral	Streptococcus timonensis
msp_2939	0	1	0	1	0	2	oral	unclassified Solobacterium
msp_2941	0	0	0	1	0	1	oral	[Trueperella] pyogenes 2
msp_2942	0	1	0	1	0	2	oral	Granulicatella elegans
msp_2943	0	1	0	1	0	2	oral	Veillonella dispar
msp_2944	0	1	0	1	0	2	oral	[Carnobacterium] maltaromaticum
msp_2950	0	1	0	1	0	2	oral	unclassified Granulicatella
