# Supplementary material for: In Vitro Modelling of Oral Microbial Invasion in the Human Colon
Source: Microbiol Spectr. 2023 Mar 27;11(2):e04344-22. doi: 10.1128/spectrum.04344-22 (PMC10100946; doi:10.1128/spectrum.04344-22)
Supplement: Supplemental file 3 — Table S3. Download spectrum.04344-22-s0003.xlsx, XLSX file, 0.02 MB [file spectrum.04344-22-s0003.xlsx]

## Sheet: Feuil1
full_name	ecological_niche	donor	type_time	type	time	donor_time	MSP_counts	Relative_abundance
S1_D0_6h_luminal	gut	S1	D0_6h_luminal	luminal	D0_6h	S1_D0_6h	294	0.999002292935901
S1_D0_6h_luminal	ND	S1	D0_6h_luminal	luminal	D0_6h	S1_D0_6h	10	0.000886178993119426
S1_D0_6h_luminal	oral	S1	D0_6h_luminal	luminal	D0_6h	S1_D0_6h	1	0.000111528070979372
S1_D0_stool	gut	S1	D0_stool	stool	D0	S1_D0	326	1
S1_D1_luminal	gut	S1	D1_luminal	luminal	D1	S1_D1	291	0.997340729087036
S1_D1_luminal	ND	S1	D1_luminal	luminal	D1	S1_D1	12	0.00220174389438197
S1_D1_luminal	oral	S1	D1_luminal	luminal	D1	S1_D1	1	0.000457527018582303
S1_D10_enriched_saliva	gut	S1	D10_enriched_saliva	enriched_saliva	D10	S1_D10	1	8.6306829320842e-05
S1_D10_enriched_saliva	ND	S1	D10_enriched_saliva	enriched_saliva	D10	S1_D10	7	0.0154873116948677
S1_D10_enriched_saliva	oral	S1	D10_enriched_saliva	enriched_saliva	D10	S1_D10	188	0.984426381475812
S1_D10_luminal	gut	S1	D10_luminal	luminal	D10	S1_D10	104	0.590548505920174
S1_D10_luminal	ND	S1	D10_luminal	luminal	D10	S1_D10	20	0.0343873168793363
S1_D10_luminal	oral	S1	D10_luminal	luminal	D10	S1_D10	2	0.37506417720049
S1_D10_mucosal	gut	S1	D10_mucosal	mucosal	D10	S1_D10	168	0.833139984031597
S1_D10_mucosal	ND	S1	D10_mucosal	mucosal	D10	S1_D10	23	0.0351580419378687
S1_D10_mucosal	oral	S1	D10_mucosal	mucosal	D10	S1_D10	17	0.131701974030534
S1_D10_saliva	ND	S1	D10_saliva	saliva	D10	S1_D10	3	0.0246768490971685
S1_D10_saliva	oral	S1	D10_saliva	saliva	D10	S1_D10	250	0.975323150902831
S1_D11_luminal	gut	S1	D11_luminal	luminal	D11	S1_D11	105	0.631067896681225
S1_D11_luminal	ND	S1	D11_luminal	luminal	D11	S1_D11	19	0.0231678258270335
S1_D11_luminal	oral	S1	D11_luminal	luminal	D11	S1_D11	3	0.345764277491741
S1_D2_luminal	gut	S1	D2_luminal	luminal	D2	S1_D2	281	0.992954812824979
S1_D2_luminal	ND	S1	D2_luminal	luminal	D2	S1_D2	16	0.00541859265961916
S1_D2_luminal	oral	S1	D2_luminal	luminal	D2	S1_D2	1	0.00162659451540154
S1_D2_mucosal	gut	S1	D2_mucosal	mucosal	D2	S1_D2	302	0.995819629650599
S1_D2_mucosal	ND	S1	D2_mucosal	mucosal	D2	S1_D2	19	0.00394768044505386
S1_D2_mucosal	oral	S1	D2_mucosal	mucosal	D2	S1_D2	1	0.000232689904347576
S1_D3_luminal	gut	S1	D3_luminal	luminal	D3	S1_D3	217	0.991603380122168
S1_D3_luminal	ND	S1	D3_luminal	luminal	D3	S1_D3	14	0.00796700196102223
S1_D3_luminal	oral	S1	D3_luminal	luminal	D3	S1_D3	1	0.000429617916810213
S1_D4_luminal	gut	S1	D4_luminal	luminal	D4	S1_D4	176	0.982293966211526
S1_D4_luminal	ND	S1	D4_luminal	luminal	D4	S1_D4	15	0.0163158213828614
S1_D4_luminal	oral	S1	D4_luminal	luminal	D4	S1_D4	2	0.00139021240561268
S1_D4_mucosal	gut	S1	D4_mucosal	mucosal	D4	S1_D4	262	0.990499472881945
S1_D4_mucosal	ND	S1	D4_mucosal	mucosal	D4	S1_D4	21	0.00893224987060506
S1_D4_mucosal	oral	S1	D4_mucosal	mucosal	D4	S1_D4	2	0.000568277247450498
S1_D5_luminal	gut	S1	D5_luminal	luminal	D5	S1_D5	132	0.973578769303455
S1_D5_luminal	ND	S1	D5_luminal	luminal	D5	S1_D5	16	0.025366360960704
S1_D5_luminal	oral	S1	D5_luminal	luminal	D5	S1_D5	2	0.00105486973584059
S1_D6_luminal	gut	S1	D6_luminal	luminal	D6	S1_D6	118	0.961783754134074
S1_D6_luminal	ND	S1	D6_luminal	luminal	D6	S1_D6	15	0.0324038897457623
S1_D6_luminal	oral	S1	D6_luminal	luminal	D6	S1_D6	2	0.00581235612016406
S1_D6_mucosal	gut	S1	D6_mucosal	mucosal	D6	S1_D6	217	0.927727729374456
S1_D6_mucosal	ND	S1	D6_mucosal	mucosal	D6	S1_D6	28	0.0715247235197912
S1_D6_mucosal	oral	S1	D6_mucosal	mucosal	D6	S1_D6	2	0.000747547105753105
S1_D7_luminal	gut	S1	D7_luminal	luminal	D7	S1_D7	124	0.911223148428181
S1_D7_luminal	ND	S1	D7_luminal	luminal	D7	S1_D7	20	0.038641632559717
S1_D7_luminal	oral	S1	D7_luminal	luminal	D7	S1_D7	2	0.0501352190121018
S1_D8_luminal	gut	S1	D8_luminal	luminal	D8	S1_D8	110	0.782488043183822
S1_D8_luminal	ND	S1	D8_luminal	luminal	D8	S1_D8	17	0.0290920581039312
S1_D8_luminal	oral	S1	D8_luminal	luminal	D8	S1_D8	1	0.188419898712247
S1_D8_mucosal	gut	S1	D8_mucosal	mucosal	D8	S1_D8	197	0.942417815554673
S1_D8_mucosal	ND	S1	D8_mucosal	mucosal	D8	S1_D8	28	0.0448343196582484
S1_D8_mucosal	oral	S1	D8_mucosal	mucosal	D8	S1_D8	2	0.0127478647870785
S1_D9_enriched_saliva	gut	S1	D9_enriched_saliva	enriched_saliva	D9	S1_D9	1	0.000217173205216441
S1_D9_enriched_saliva	ND	S1	D9_enriched_saliva	enriched_saliva	D9	S1_D9	9	0.0199622846160118
S1_D9_enriched_saliva	oral	S1	D9_enriched_saliva	enriched_saliva	D9	S1_D9	187	0.979820542178772
S1_D9_luminal	gut	S1	D9_luminal	luminal	D9	S1_D9	104	0.701829407315967
S1_D9_luminal	ND	S1	D9_luminal	luminal	D9	S1_D9	18	0.026069015718257
S1_D9_luminal	oral	S1	D9_luminal	luminal	D9	S1_D9	1	0.272101576965776
S2_D0_6h_luminal	gut	S2	D0_6h_luminal	luminal	D0_6h	S2_D0_6h	217	0.945830625096118
S2_D0_6h_luminal	ND	S2	D0_6h_luminal	luminal	D0_6h	S2_D0_6h	7	0.0539706252216927
S2_D0_6h_luminal	oral	S2	D0_6h_luminal	luminal	D0_6h	S2_D0_6h	1	0.000198749682189177
S2_D0_stool	gut	S2	D0_stool	stool	D0	S2_D0	236	0.960539243664829
S2_D0_stool	ND	S2	D0_stool	stool	D0	S2_D0	3	0.0394607563351707
S2_D1_luminal	gut	S2	D1_luminal	luminal	D1	S2_D1	218	0.953161833496592
S2_D1_luminal	ND	S2	D1_luminal	luminal	D1	S2_D1	13	0.0468381665034077
S2_D10_enriched_saliva	gut	S2	D10_enriched_saliva	enriched_saliva	D10	S2_D10	1	0.000177275045144179
S2_D10_enriched_saliva	ND	S2	D10_enriched_saliva	enriched_saliva	D10	S2_D10	9	0.0778716379762543
S2_D10_enriched_saliva	oral	S2	D10_enriched_saliva	enriched_saliva	D10	S2_D10	182	0.921951086978602
S2_D10_luminal	gut	S2	D10_luminal	luminal	D10	S2_D10	97	0.981421551373099
S2_D10_luminal	ND	S2	D10_luminal	luminal	D10	S2_D10	10	0.0184656882426951
S2_D10_luminal	oral	S2	D10_luminal	luminal	D10	S2_D10	1	0.000112760384205682
S2_D10_mucosal	gut	S2	D10_mucosal	mucosal	D10	S2_D10	144	0.948146517353263
S2_D10_mucosal	ND	S2	D10_mucosal	mucosal	D10	S2_D10	18	0.0475529521150404
S2_D10_mucosal	oral	S2	D10_mucosal	mucosal	D10	S2_D10	20	0.00430053053169638
S2_D10_saliva	ND	S2	D10_saliva	saliva	D10	S2_D10	3	0.0253243648212879
S2_D10_saliva	oral	S2	D10_saliva	saliva	D10	S2_D10	265	0.974675635178712
S2_D11_luminal	gut	S2	D11_luminal	luminal	D11	S2_D11	97	0.980290673290251
S2_D11_luminal	ND	S2	D11_luminal	luminal	D11	S2_D11	11	0.0196598918264985
S2_D11_luminal	oral	S2	D11_luminal	luminal	D11	S2_D11	1	4.94348832500671e-05
S2_D2_luminal	gut	S2	D2_luminal	luminal	D2	S2_D2	164	0.980007073966367
S2_D2_luminal	ND	S2	D2_luminal	luminal	D2	S2_D2	6	0.0199929260336334
S2_D2_mucosal	gut	S2	D2_mucosal	mucosal	D2	S2_D2	215	0.974018679850577
S2_D2_mucosal	ND	S2	D2_mucosal	mucosal	D2	S2_D2	10	0.0259813201494228
S2_D3_luminal	gut	S2	D3_luminal	luminal	D3	S2_D3	144	0.982306964077205
S2_D3_luminal	ND	S2	D3_luminal	luminal	D3	S2_D3	6	0.0176930359227954
S2_D4_luminal	gut	S2	D4_luminal	luminal	D4	S2_D4	145	0.975506001249465
S2_D4_luminal	ND	S2	D4_luminal	luminal	D4	S2_D4	10	0.0244548292179474
S2_D4_luminal	oral	S2	D4_luminal	luminal	D4	S2_D4	1	3.91695325874511e-05
S2_D4_mucosal	gut	S2	D4_mucosal	mucosal	D4	S2_D4	186	0.966601489303236
S2_D4_mucosal	ND	S2	D4_mucosal	mucosal	D4	S2_D4	13	0.0333985106967636
S2_D5_luminal	gut	S2	D5_luminal	luminal	D5	S2_D5	114	0.977566566142998
S2_D5_luminal	ND	S2	D5_luminal	luminal	D5	S2_D5	8	0.0224334338570018
S2_D6_luminal	gut	S2	D6_luminal	luminal	D6	S2_D6	115	0.978964061931845
S2_D6_luminal	ND	S2	D6_luminal	luminal	D6	S2_D6	11	0.021035938068155
S2_D6_mucosal	gut	S2	D6_mucosal	mucosal	D6	S2_D6	176	0.929833919825075
S2_D6_mucosal	ND	S2	D6_mucosal	mucosal	D6	S2_D6	23	0.070166080174925
S2_D7_luminal	gut	S2	D7_luminal	luminal	D7	S2_D7	106	0.976673125622248
S2_D7_luminal	ND	S2	D7_luminal	luminal	D7	S2_D7	15	0.0232790483827074
S2_D7_luminal	oral	S2	D7_luminal	luminal	D7	S2_D7	1	4.78259950446759e-05
S2_D8_luminal	gut	S2	D8_luminal	luminal	D8	S2_D8	106	0.981049906456241
S2_D8_luminal	ND	S2	D8_luminal	luminal	D8	S2_D8	10	0.0189500935437591
S2_D8_mucosal	gut	S2	D8_mucosal	mucosal	D8	S2_D8	150	0.964310413160507
S2_D8_mucosal	ND	S2	D8_mucosal	mucosal	D8	S2_D8	16	0.0356895868394928
S2_D9_enriched_saliva	gut	S2	D9_enriched_saliva	enriched_saliva	D9	S2_D9	1	0.000130261820871648
S2_D9_enriched_saliva	ND	S2	D9_enriched_saliva	enriched_saliva	D9	S2_D9	9	0.064886564695613
S2_D9_enriched_saliva	oral	S2	D9_enriched_saliva	enriched_saliva	D9	S2_D9	153	0.934983173483515
S2_D9_luminal	gut	S2	D9_luminal	luminal	D9	S2_D9	99	0.97754079125418
S2_D9_luminal	ND	S2	D9_luminal	luminal	D9	S2_D9	8	0.0224592087458196
